# Supplementary material for: Two new species of Chlorospatha section Orientales (Araceae) from western Andes in Colombia
Source: PhytoKeys. 2019 Nov 6;135:21–34. doi: 10.3897/phytokeys.135.38050 (PMC6854000; doi:10.3897/phytokeys.135.38050)
Supplement: XML Treatment for Chlorospatha minima [file phytokeys.135.38050-treatment1.xml]

<!DOCTYPE tp:taxon-treatment
  PUBLIC "-//TaxonX//DTD Taxonomic Treatment Publishing DTD v0 20100105//EN" "tax-treatment-NSO.dtd">
<tp:taxon-treatment xmlns:tp="http://www.plazi.org/taxpub"><tp:treatment-meta><kwd-group><label>Taxon classification</label><kwd><named-content xmlns:xlink="http://www.w3.org/1999/xlink" content-type="kingdom">Plantae</named-content></kwd><kwd><named-content xmlns:xlink="http://www.w3.org/1999/xlink" content-type="order">Alismatales</named-content></kwd><kwd><named-content xmlns:xlink="http://www.w3.org/1999/xlink" content-type="family">Araceae</named-content></kwd></kwd-group><mixed-citation publication-type="journal"><person-group><name><surname>Muñoz-Castillo</surname><given-names>Allison</given-names></name><name><surname>Guevara-Ibarra</surname><given-names>Leonardo</given-names></name><name><surname>Clavijo</surname><given-names>Laura</given-names></name><name><surname>Zuluaga</surname><given-names>Alejandro</given-names></name></person-group><article-title>Two new species of <italic><tp:taxon-name><tp:taxon-name-part taxon-name-part-type="genus" reg="Chlorospatha">Chlorospatha</tp:taxon-name-part></tp:taxon-name></italic> section <italic><tp:taxon-name><tp:taxon-name-part taxon-name-part-type="section" reg="Orientales">Orientales</tp:taxon-name-part></tp:taxon-name></italic> (<tp:taxon-name><tp:taxon-name-part taxon-name-part-type="family">Araceae</tp:taxon-name-part></tp:taxon-name>) from western Andes in Colombia</article-title><source>PhytoKeys</source><day>06</day><month>11</month><year>2019</year><volume>135</volume><fpage>21</fpage><lpage>34</lpage><pub-id pub-id-type="doi">10.3897/phytokeys.135.38050</pub-id></mixed-citation></tp:treatment-meta><tp:nomenclature><tp:taxon-name><object-id xmlns:xlink="http://www.w3.org/1999/xlink" content-type="arpha" xlink:type="simple">34B42FEF-6694-50B4-B8E8-89C8A5B84E97</object-id>
              <tp:taxon-name-part taxon-name-part-type="genus" reg="Chlorospatha">Chlorospatha</tp:taxon-name-part>
              <tp:taxon-name-part taxon-name-part-type="species" reg="minima">minima</tp:taxon-name-part>
              <object-id xmlns:xlink="http://www.w3.org/1999/xlink" content-type="ipni" xlink:type="simple">urn:lsid:ipni.org:names:77202843-1</object-id>
            </tp:taxon-name><tp:taxon-authority>Zuluaga &amp; Muñoz-Castillo</tp:taxon-authority><tp:taxon-status xmlns:xlink="http://www.w3.org/1999/xlink" xlink:type="simple">sp. nov.</tp:taxon-status><xref ref-type="fig" rid="F1">Figs 1</xref><xref ref-type="fig" rid="F2">, 2</xref><xref ref-type="fig" rid="F3">, 3</xref><xref ref-type="fig" rid="F4">, 4</xref></tp:nomenclature><tp:treatment-sec sec-type="material" id="SECID0E3LAC"><title>Type.</title><p>COLOMBIA. Valle del Cauca: municipio Dagua, corregimiento El Queremal, old road Cali-Buenaventura, 6 km from El Queremal, <named-content xmlns:xlink="http://www.w3.org/1999/xlink" content-type="dwc:verbatimCoordinates" xlink:type="simple"><named-content content-type="geo-json" specific-use="{&#34;type&#34;:&#34;Point&#34;,&#34;coordinates&#34;:[-76.757528,3.562667]}" id="NCID0EFMAC" xlink:type="simple">3°33'45.6"N, 76°45'27.1"W</named-content></named-content>, 1050–1100 m, 20 May 2017, A. Zuluaga, L. Guevara, M. Llano &amp; A. Muñoz 1645 (<bold>holotype</bold>: CUVC!; <bold>isotypes</bold>: COL!, MO!)</p></tp:treatment-sec><tp:treatment-sec sec-type="diagnosis" id="SECID0EOMAC"><title>Diagnosis.</title><p><italic><tp:taxon-name><tp:taxon-name-part taxon-name-part-type="genus" reg="Chlorospatha">Chlorospatha</tp:taxon-name-part> <tp:taxon-name-part taxon-name-part-type="species" reg="minima">minima</tp:taxon-name-part></tp:taxon-name></italic> can be distinguished from other species in section <tp:taxon-name><tp:taxon-name-part taxon-name-part-type="genus" reg="Chlorospatha"/><tp:taxon-name-part taxon-name-part-type="section" reg="Orientales">Orientales</tp:taxon-name-part></tp:taxon-name> by its overall small size (less than 30 cm tall), smooth adaxial leaf surface, 1–2 inflorescences per axil, and spadix 20.4–22.8 mm long. Additionally, it differs from <italic><tp:taxon-name><tp:taxon-name-part taxon-name-part-type="genus" reg="Chlorospatha">C.</tp:taxon-name-part> <tp:taxon-name-part taxon-name-part-type="species" reg="silverstonei">silverstonei</tp:taxon-name-part></tp:taxon-name></italic> sp. nov., the other species of this section in the western slopes of the Andes, by having three collective veins (vs. two in C. <italic><tp:taxon-name><tp:taxon-name-part taxon-name-part-type="genus" reg="Chlorospatha"/><tp:taxon-name-part taxon-name-part-type="species" reg="silverstonei">silverstonei</tp:taxon-name-part></tp:taxon-name></italic> sp. nov.), and the primary lateral (secondary) and minor veins glabrous on the abaxial surface (vs. scale-like indument).</p><p>Terrestrial herb, 10–25(–30) cm tall; stem subterranean, decumbent, with cataphylls quickly deciduous; internodes 6.6–7.4 × 5.4–7.8 mm, drying matte, dark brown; cataphylls brownish green, 5.2–6.2 cm long, acuminate at apex, drying matte, reddish brown. Leaves 2 to 5, erect-spreading; petioles 8.3–28.2 cm long, fleshy, glabrous, semiglossy, green with faint darker transverse markings, drying matte, dark brown, sheathed 5.2–9.4(–12.0) cm or (1/5–)1/3–1/2 of its total length, rarely more than 1/2; sheath decurrent onto the petiole apex; free portion of the petiole 0.6–3.7 mm diam. midway; blades broadly triangular-ovate, inequilateral, 5.8–14.2(–16.3) × 2.6–10.1 cm, 1.5 to 2.2 times longer than wide, weakly hastate at base, acuminate at apex, usually slightly broader across anterior lobe than at base, not constricted at petiole insertion, glabrous, conspicuously discolor, distance tip to tip across posterior lobes 2.2–9.2 cm wide; both surfaces smooth, glossy, drying semiglossy; abaxial surface with several layers of cells forming a reticulum, 0.3 to 0.4 mm diam.; anterior lobe 5.1–11.9 × 2.6–10.1 cm, 1 to 2 times longer than wide, 2.2 to 5.7 times longer than posterior lobe, wider near petiole insertion, rarely asymmetrical; posterior lobes directed toward base, 0.9–4.6 (–5.2) × 0.8–4.4 cm, 0.7 to 1.4 times longer than wide, narrowly rounded to obtuse at apex, slightly broader at petiole insertion, ± symmetrical, sinus parabolic to spathulate; midrib and major venation usually darker than the surface, round-raised and drying ± flattened abaxially; primary lateral veins 3, rarely 4, per side, arising at 30°–60°, rarely 70°, straight to weakly curving towards the margin; secondary veins abaxially sunken, drying visible and darker than the surface, the primary lateral and minor veins glabrous on the abaxial surface; 3 collective veins that originate from first, second and third basiscopic veins, respectively, ± parallel to margin; basal veins coalescent into a prominent posterior rib, 1–2(–3) acroscopic, 2–3(–4) basiscopic veins; minor veins slightly visible abaxially. Inflorescences erect, 1 to 2 per axil; cataphylls of inflorescence not visible outside the sheath; peduncle held within the sheath, 34.0–51.5(–76.0) × 0.4–1.2 mm, drying dark brown to black; spathe erect (all measurements for the spathe and spadix made from spirit material), 27.0–29.8 mm long, apiculate at apex, 6.6–7.0 mm (1.1 to 1.3 times) longer than spadix; spathe tube green or pale green on outer surface, rarely maroon-tinged, 10.0–12.9 × 4.2–4.3 mm, drying dark brown to black on outer surface; spathe blade maroon-tinged, with green veins on outer surface, green on inner surface, drying dark brown or black, ca. 16.9 mm long, erect after anthesis, then marcescent; spadix erect, 20.4–22.8 mm long, sessile, adnate basally to the spathe for 2.3–3.1 mm (1/5 to 1/3 of the length of pistillate portion); pistillate portion light green, 8.3–8.6 × 2.0 mm; pistils ca. 1.3 mm diam.; stigma light green, sessile, ca. 0.4 mm diam.; fertile staminate portion white, 11.2–12.9 × 2.8–3.0 mm, cylindrical, rounded at apex, drying whitish brown; synandria ca. 1.3 mm diam., coherent; sterile portion white, 2.2–2.5 × 2.7 mm, wider at apex, drying whitish brown; sterile flowers with straight borders, 1.2 mm diam. (viewed from above). Infructescence (measurements made from spirit material) erect or pendent, brown, ca. 25.5 × 8.0 mm, drying mate, dark brown on outer surface; berries green, 2.3–3.9 mm diam.; seeds white, (6–)20 to 24 per berry, 1.2–1.5 × 0.7–0.9 mm, ovoid to ellipsoid, longitudinally striate, minutely white-strophiolate.</p></tp:treatment-sec><tp:treatment-sec sec-type="Etimology" id="SECID0E5NAC"><title>Etimology.</title><p>The epithet <italic>minima</italic> refers to the small size of this species, less than 30 cm tall, the smallest in the genus.</p></tp:treatment-sec><tp:treatment-sec sec-type="distribution" id="SECID0EOOAC"><title>Distribution and ecology.</title><p><italic><tp:taxon-name><tp:taxon-name-part taxon-name-part-type="genus" reg="Chlorospatha">Chlorospatha</tp:taxon-name-part> <tp:taxon-name-part taxon-name-part-type="species" reg="minima">minima</tp:taxon-name-part></tp:taxon-name></italic> is endemic to the western slopes of the Colombian Andes in the department of Valle del Cauca. It has been found only in one locality on the old road Cali-Buenaventura at 1000 m, inhabiting humid forest and growing close to a waterfall (Fig. <xref ref-type="fig" rid="F1">1</xref>).</p><fig id="F1" position="float" orientation="portrait"><object-id xmlns:xlink="http://www.w3.org/1999/xlink" content-type="doi" xlink:type="simple">10.3897/phytokeys.135.38050.figure1</object-id><object-id xmlns:xlink="http://www.w3.org/1999/xlink" content-type="arpha" xlink:type="simple">7B74A37C-505B-5A16-98FE-F21FBDC1379E</object-id><label>Figure 1.</label><caption><p>Distribution map of <italic><tp:taxon-name><tp:taxon-name-part taxon-name-part-type="genus" reg="Chlorospatha">Chlorospatha</tp:taxon-name-part> <tp:taxon-name-part taxon-name-part-type="species" reg="minima">minima</tp:taxon-name-part></tp:taxon-name></italic> (star) and <italic><tp:taxon-name><tp:taxon-name-part taxon-name-part-type="genus" reg="Chlorospatha">C.</tp:taxon-name-part> <tp:taxon-name-part taxon-name-part-type="species" reg="silverstonei">silverstonei</tp:taxon-name-part></tp:taxon-name></italic> (circle).</p></caption><graphic xmlns:xlink="http://www.w3.org/1999/xlink" xlink:href="phytokeys-135-021-g001.jpg" position="float" orientation="portrait" xlink:type="simple" id="oo_353742.jpg"><uri content-type="original_file" xlink:type="simple">https://binary.pensoft.net/fig/353742</uri></graphic></fig></tp:treatment-sec><tp:treatment-sec sec-type="conservation status" id="SECID0EHAAE"><title>Conservation status.</title><p>Despite more than four years of extensive field work, <italic><tp:taxon-name><tp:taxon-name-part taxon-name-part-type="genus" reg="Chlorospatha">Chlorospatha</tp:taxon-name-part> <tp:taxon-name-part taxon-name-part-type="species" reg="minima">minima</tp:taxon-name-part></tp:taxon-name></italic> is known only from one population located outside the Farallones de Cali National Natural Park, in an area frequently visited by tourists. Because the estimated extent of occurrence is less than 100 km<sup>2</sup>, the only population known has less than 100 individuals, and the quality of habitat is declining, <italic><tp:taxon-name><tp:taxon-name-part taxon-name-part-type="genus" reg="Chlorospatha">C.</tp:taxon-name-part> <tp:taxon-name-part taxon-name-part-type="species" reg="minima">minima</tp:taxon-name-part></tp:taxon-name></italic> could be assessed as Critically Endangered, according to the IUCN criteria (<xref ref-type="bibr" rid="B7">IUCN 2012</xref>, <xref ref-type="bibr" rid="B8">2017</xref>).</p></tp:treatment-sec><tp:treatment-sec sec-type="discussion" id="SECID0ENBAE"><title>Discussion.</title><p><italic><tp:taxon-name><tp:taxon-name-part taxon-name-part-type="genus" reg="Chlorospatha">Chlorospatha</tp:taxon-name-part> <tp:taxon-name-part taxon-name-part-type="species" reg="minima">minima</tp:taxon-name-part></tp:taxon-name></italic> belongs to section <tp:taxon-name><tp:taxon-name-part taxon-name-part-type="genus" reg="Chlorospatha"/><tp:taxon-name-part taxon-name-part-type="section" reg="Orientales">Orientales</tp:taxon-name-part></tp:taxon-name>, characterized by having a stylar region lacking a mantle (Fig. <xref ref-type="fig" rid="F2">2B</xref>). However, all species in section <tp:taxon-name><tp:taxon-name-part taxon-name-part-type="genus" reg="Chlorospatha"/><tp:taxon-name-part taxon-name-part-type="section" reg="Orientales">Orientales</tp:taxon-name-part></tp:taxon-name>, as recognized by <xref ref-type="bibr" rid="B3">Croat and Hannon (2015)</xref>, are endemic to the eastern slopes of the Ecuadorian Andes, whereas <italic><tp:taxon-name><tp:taxon-name-part taxon-name-part-type="genus" reg="Chlorospatha">C.</tp:taxon-name-part> <tp:taxon-name-part taxon-name-part-type="species" reg="minima">minima</tp:taxon-name-part></tp:taxon-name></italic> and <italic><tp:taxon-name><tp:taxon-name-part taxon-name-part-type="genus" reg="Chlorospatha">C.</tp:taxon-name-part> <tp:taxon-name-part taxon-name-part-type="species" reg="silverstonei">silverstonei</tp:taxon-name-part></tp:taxon-name></italic> sp. nov. (also described here) are endemic to the western slopes of the Colombian Andes. <italic><tp:taxon-name><tp:taxon-name-part taxon-name-part-type="genus" reg="Chlorospatha">Chlorospatha</tp:taxon-name-part> <tp:taxon-name-part taxon-name-part-type="species" reg="minima">minima</tp:taxon-name-part></tp:taxon-name></italic> is similar to <italic><tp:taxon-name><tp:taxon-name-part taxon-name-part-type="genus" reg="Chlorospatha">C.</tp:taxon-name-part> <tp:taxon-name-part taxon-name-part-type="species" reg="silverstonei">silverstonei</tp:taxon-name-part></tp:taxon-name></italic> (see discussion under this species), <italic><tp:taxon-name><tp:taxon-name-part taxon-name-part-type="genus" reg="Chlorospatha">C.</tp:taxon-name-part> <tp:taxon-name-part taxon-name-part-type="species" reg="longipoda">longipoda</tp:taxon-name-part></tp:taxon-name></italic> (K.Krause) Madison, <italic><tp:taxon-name><tp:taxon-name-part taxon-name-part-type="genus" reg="Chlorospatha">C.</tp:taxon-name-part> <tp:taxon-name-part taxon-name-part-type="species" reg="hannoniae">hannoniae</tp:taxon-name-part></tp:taxon-name></italic> Croat, and <italic><tp:taxon-name><tp:taxon-name-part taxon-name-part-type="genus" reg="Chlorospatha">C.</tp:taxon-name-part> <tp:taxon-name-part taxon-name-part-type="species" reg="boosii">boosii</tp:taxon-name-part></tp:taxon-name></italic> Croat &amp; L.P.Hannon, but it differs from these four species in having an overall smaller size, less than 30 cm tall (vs. 30–60 cm). Additionally, <italic><tp:taxon-name><tp:taxon-name-part taxon-name-part-type="genus" reg="Chlorospatha">C.</tp:taxon-name-part> <tp:taxon-name-part taxon-name-part-type="species" reg="minima">minima</tp:taxon-name-part></tp:taxon-name></italic> is the only species with smooth adaxial leaf surface (vs. quilted or bullate) (Fig. <xref ref-type="fig" rid="F3">3</xref>), cataphylls of inflorescence not visible outside the petiole sheath, and 1 to 2 inflorescences per axil (vs. 1 to 7) (Table <xref ref-type="table" rid="T1">1</xref>).</p><fig id="F2" position="float" orientation="portrait"><object-id xmlns:xlink="http://www.w3.org/1999/xlink" content-type="doi" xlink:type="simple">10.3897/phytokeys.135.38050.figure2</object-id><object-id xmlns:xlink="http://www.w3.org/1999/xlink" content-type="arpha" xlink:type="simple">7CF80F25-B4EA-503B-B4D7-67492FACBF5C</object-id><label>Figure 2.</label><caption><p>Inflorescence and leaf characters of <italic><tp:taxon-name><tp:taxon-name-part taxon-name-part-type="genus" reg="Chlorospatha">Chlorospatha</tp:taxon-name-part> <tp:taxon-name-part taxon-name-part-type="species" reg="minima">minima</tp:taxon-name-part></tp:taxon-name></italic> and <italic><tp:taxon-name><tp:taxon-name-part taxon-name-part-type="genus" reg="Chlorospatha">C.</tp:taxon-name-part> <tp:taxon-name-part taxon-name-part-type="species" reg="silverstonei">silverstonei</tp:taxon-name-part></tp:taxon-name></italic>. <bold>A–I</bold><italic><tp:taxon-name><tp:taxon-name-part taxon-name-part-type="genus" reg="Chlorospatha">C.</tp:taxon-name-part> <tp:taxon-name-part taxon-name-part-type="species" reg="minima">minima</tp:taxon-name-part></tp:taxon-name></italic><bold>J–O</bold><italic><tp:taxon-name><tp:taxon-name-part taxon-name-part-type="genus" reg="Chlorospatha">C.</tp:taxon-name-part> <tp:taxon-name-part taxon-name-part-type="species" reg="silverstonei">silverstonei</tp:taxon-name-part></tp:taxon-name></italic><bold>A</bold> inflorescence <bold>B</bold> female flowers <bold>C</bold> male flowers <bold>D</bold> sterile flowers <bold>E</bold> infructescence <bold>F</bold> adaxial blade surface, note the reticulum of cells in the peeling of abaxial surface <bold>G</bold> abaxial blade surface <bold>H</bold> primary lateral and minor veins glabrous on abaxial surface <bold>I</bold> seed <bold>J</bold> inflorescence <bold>K</bold> female flowers <bold>L</bold> male flowers <bold>M</bold> adaxial blade surface, note the layers of cells <bold>N</bold> abaxial blade surface <bold>O</bold> primary lateral and minor veins with scale-like indumentum on abaxial surface. (Photographs by Juan Felipe Ortega and the imaging laboratory at the Biology graduate program at Universidad del Valle).</p></caption><graphic xmlns:xlink="http://www.w3.org/1999/xlink" xlink:href="phytokeys-135-021-g002.jpg" position="float" orientation="portrait" xlink:type="simple" id="oo_353743.jpg"><uri content-type="original_file" xlink:type="simple">https://binary.pensoft.net/fig/353743</uri></graphic></fig><fig id="F3" position="float" orientation="portrait"><object-id xmlns:xlink="http://www.w3.org/1999/xlink" content-type="doi" xlink:type="simple">10.3897/phytokeys.135.38050.figure3</object-id><object-id xmlns:xlink="http://www.w3.org/1999/xlink" content-type="arpha" xlink:type="simple">4989FE53-69CF-5FAE-B20A-B4B3B2066CF8</object-id><label>Figure 3.</label><caption><p>Main morphological characters of <italic><tp:taxon-name><tp:taxon-name-part taxon-name-part-type="genus" reg="Chlorospatha">Chlorospatha</tp:taxon-name-part> <tp:taxon-name-part taxon-name-part-type="species" reg="silverstonei">silverstonei</tp:taxon-name-part></tp:taxon-name></italic> and <italic><tp:taxon-name><tp:taxon-name-part taxon-name-part-type="genus" reg="Chlorospatha">C.</tp:taxon-name-part> <tp:taxon-name-part taxon-name-part-type="species" reg="minima">minima</tp:taxon-name-part></tp:taxon-name></italic>. <bold>A, B, E</bold><italic><tp:taxon-name><tp:taxon-name-part taxon-name-part-type="genus" reg="Chlorospatha">C.</tp:taxon-name-part> <tp:taxon-name-part taxon-name-part-type="species" reg="silverstonei">silverstonei</tp:taxon-name-part></tp:taxon-name></italic><bold>C, D, F, G</bold><italic><tp:taxon-name><tp:taxon-name-part taxon-name-part-type="genus" reg="Chlorospatha">C.</tp:taxon-name-part> <tp:taxon-name-part taxon-name-part-type="species" reg="minima">minima</tp:taxon-name-part></tp:taxon-name></italic><bold>A</bold> adult plant <bold>B</bold> abaxial blade surface <bold>C</bold> abaxial blade surface <bold>D</bold> adult plant <bold>E</bold> cataphyll and inflorescence in post anthesis, note spathe acuminate and longer than the spadix <bold>F</bold> Inflorescence in anthesis (right) and post-anthesis (left) <bold>G</bold> shoot, showing young infructescence with deciduous spathe blade and young inflorescence.</p></caption><graphic xmlns:xlink="http://www.w3.org/1999/xlink" xlink:href="phytokeys-135-021-g003.jpg" position="float" orientation="portrait" xlink:type="simple" id="oo_353744.jpg"><uri content-type="original_file" xlink:type="simple">https://binary.pensoft.net/fig/353744</uri></graphic></fig><p><italic><tp:taxon-name><tp:taxon-name-part taxon-name-part-type="genus" reg="Chlorospatha">Chlorospatha</tp:taxon-name-part> <tp:taxon-name-part taxon-name-part-type="species" reg="minima">minima</tp:taxon-name-part></tp:taxon-name></italic> differs from <italic><tp:taxon-name><tp:taxon-name-part taxon-name-part-type="genus" reg="Chlorospatha">C.</tp:taxon-name-part> <tp:taxon-name-part taxon-name-part-type="species" reg="longipoda">longipoda</tp:taxon-name-part></tp:taxon-name></italic> in having leaves broadly triangular-ovate vs. narrowly ovate or ovate-elliptic, base of blade slightly hastate vs. subcordate to subsagittate, and (6)20–24 seeds per berry (vs. 7–8). It differs from <italic><tp:taxon-name><tp:taxon-name-part taxon-name-part-type="genus" reg="Chlorospatha">C.</tp:taxon-name-part> <tp:taxon-name-part taxon-name-part-type="species" reg="hannoniae">hannoniae</tp:taxon-name-part></tp:taxon-name></italic> in having leaves weakly hastate at base vs. sagittate or subsagittate, apex of spathe apiculate vs. cuspidate, and erect spadix vs. slightly curving forward. Finally, <italic><tp:taxon-name><tp:taxon-name-part taxon-name-part-type="genus" reg="Chlorospatha">C.</tp:taxon-name-part> <tp:taxon-name-part taxon-name-part-type="species" reg="minima">minima</tp:taxon-name-part></tp:taxon-name></italic> differs from <italic><tp:taxon-name><tp:taxon-name-part taxon-name-part-type="genus" reg="Chlorospatha">C.</tp:taxon-name-part> <tp:taxon-name-part taxon-name-part-type="species" reg="boosii">boosii</tp:taxon-name-part></tp:taxon-name></italic> in having 2–5 leaves that are held erect (vs. 8 to 12 leaves) (Table <xref ref-type="table" rid="T1">1</xref>). Also, in both species described here, we observed several layers of apparently dead cells on the abaxial surface forming a reticulum visible on dried specimens (Fig. <xref ref-type="fig" rid="F2">2F–G</xref>, <xref ref-type="fig" rid="F2">2M–N</xref>). This is not mentioned on the description of other species of section <tp:taxon-name><tp:taxon-name-part taxon-name-part-type="genus" reg="Chlorospatha"/><tp:taxon-name-part taxon-name-part-type="section" reg="Orientales">Orientales</tp:taxon-name-part></tp:taxon-name>; therefore this could be a potential diagnostic character.</p><table-wrap id="T1" position="float" orientation="portrait"><label>Table 1.</label><caption><p>Morphological comparison of <italic><tp:taxon-name><tp:taxon-name-part taxon-name-part-type="genus" reg="Chlorospatha">Chlorospatha</tp:taxon-name-part> <tp:taxon-name-part taxon-name-part-type="species" reg="minima">minima</tp:taxon-name-part></tp:taxon-name></italic>, <italic><tp:taxon-name><tp:taxon-name-part taxon-name-part-type="genus" reg="Chlorospatha">C.</tp:taxon-name-part> <tp:taxon-name-part taxon-name-part-type="species" reg="silverstonei">silverstonei</tp:taxon-name-part></tp:taxon-name></italic>, <italic><tp:taxon-name><tp:taxon-name-part taxon-name-part-type="genus" reg="Chlorospatha">C.</tp:taxon-name-part> <tp:taxon-name-part taxon-name-part-type="species" reg="longipoda">longipoda</tp:taxon-name-part></tp:taxon-name></italic>, <italic><tp:taxon-name><tp:taxon-name-part taxon-name-part-type="genus" reg="Chlorospatha">C.</tp:taxon-name-part> <tp:taxon-name-part taxon-name-part-type="species" reg="hannoniae">hannoniae</tp:taxon-name-part></tp:taxon-name></italic> and <italic><tp:taxon-name><tp:taxon-name-part taxon-name-part-type="genus" reg="Chlorospatha">C.</tp:taxon-name-part> <tp:taxon-name-part taxon-name-part-type="species" reg="boosii">boosii</tp:taxon-name-part></tp:taxon-name></italic>.</p></caption><table id="TID0E5LAE" rules="all"><tbody><tr><th rowspan="1" colspan="1"/><th rowspan="1" colspan="1">
                      <italic><tp:taxon-name><tp:taxon-name-part taxon-name-part-type="genus" reg="Chlorospatha">C.</tp:taxon-name-part> <tp:taxon-name-part taxon-name-part-type="species" reg="minima">minima</tp:taxon-name-part></tp:taxon-name></italic>
                    </th><th rowspan="1" colspan="1">
                      <italic><tp:taxon-name><tp:taxon-name-part taxon-name-part-type="genus" reg="Chlorospatha">C.</tp:taxon-name-part> <tp:taxon-name-part taxon-name-part-type="species" reg="silverstonei">silverstonei</tp:taxon-name-part></tp:taxon-name></italic>
                    </th><th rowspan="1" colspan="1">
                      <italic><tp:taxon-name><tp:taxon-name-part taxon-name-part-type="genus" reg="Chlorospatha">C.</tp:taxon-name-part> <tp:taxon-name-part taxon-name-part-type="species" reg="longipoda">longipoda</tp:taxon-name-part></tp:taxon-name></italic>
                    </th><th rowspan="1" colspan="1">
                      <italic><tp:taxon-name><tp:taxon-name-part taxon-name-part-type="genus" reg="Chlorospatha">C.</tp:taxon-name-part> <tp:taxon-name-part taxon-name-part-type="species" reg="hannoniae">hannoniae</tp:taxon-name-part></tp:taxon-name></italic>
                    </th><th rowspan="1" colspan="1">
                      <italic><tp:taxon-name><tp:taxon-name-part taxon-name-part-type="genus" reg="Chlorospatha">C.</tp:taxon-name-part> <tp:taxon-name-part taxon-name-part-type="species" reg="boosii">boosii</tp:taxon-name-part></tp:taxon-name></italic>
                    </th></tr><tr><td rowspan="1" colspan="1">
                      <bold>Plant size</bold>
                    </td><td rowspan="1" colspan="1">10–25 (–30 cm)</td><td rowspan="1" colspan="1">30–60 cm</td><td rowspan="1" colspan="1">40 cm</td><td rowspan="1" colspan="1">50 cm</td><td rowspan="1" colspan="1">30–50 cm</td></tr><tr><td rowspan="1" colspan="1">
                      <bold>Bulbils</bold>
                    </td><td rowspan="1" colspan="1">Absent</td><td rowspan="1" colspan="1">absent</td><td rowspan="1" colspan="1">absent</td><td rowspan="1" colspan="1">Present</td><td rowspan="1" colspan="1">present</td></tr><tr><td rowspan="1" colspan="1">
                      <bold>Cataphylls</bold>
                    </td><td rowspan="1" colspan="1">quickly deciduous</td><td rowspan="1" colspan="1">persisting ± intact</td><td rowspan="1" colspan="1">Remnants of old cataphylls persisting ± intact to semi-intact.</td><td rowspan="1" colspan="1">ultimately deciduous</td><td rowspan="1" colspan="1">quickly deciduous</td></tr><tr><td rowspan="1" colspan="1">
                      <bold>Number of leaves</bold>
                    </td><td rowspan="1" colspan="1">2–5</td><td rowspan="1" colspan="1">1–3</td><td rowspan="1" colspan="1">3–5</td><td rowspan="1" colspan="1">8–14</td><td rowspan="1" colspan="1">8–12</td></tr><tr><td rowspan="1" colspan="1">
                      <bold>Leaf shape</bold>
                    </td><td rowspan="1" colspan="1">broadly triangular-ovate</td><td rowspan="1" colspan="1">broadly ovate to rounded</td><td rowspan="1" colspan="1">narrowly ovate or ovate-elliptic</td><td rowspan="1" colspan="1">ovate-cordate, occasionally broadly subtriangular</td><td rowspan="1" colspan="1">ovate (occasionally subsagittate in juvenile plants)</td></tr><tr><td rowspan="1" colspan="1">
                      <bold>Base of blade</bold>
                    </td><td rowspan="1" colspan="1">inaequilateral, slightly hastate</td><td rowspan="1" colspan="1">cordate, rarely slightly hastate</td><td rowspan="1" colspan="1">subcordate to subsagittate</td><td rowspan="1" colspan="1">sagittate or subsagittate</td><td rowspan="1" colspan="1">cordate-subcordate</td></tr><tr><td rowspan="1" colspan="1">
                      <bold>Apex of blade</bold>
                    </td><td rowspan="1" colspan="1">acuminate</td><td rowspan="1" colspan="1">acuminate to cuspidate, almost always mucronate at apex</td><td rowspan="1" colspan="1">weakly to moderately acuminate to bluntly acute or apiculate at apex</td><td rowspan="1" colspan="1">weakly acuminate to apiculate at apex</td><td rowspan="1" colspan="1">weakly acuminate or apiculate at apex</td></tr><tr><td rowspan="1" colspan="1">
                      <bold>Blade size</bold>
                    </td><td rowspan="1" colspan="1">5.8–14.2(–16.3) × 2.6–10.1 cm</td><td rowspan="1" colspan="1">9.3–27.7 × 4.9–17.7(–21.2) cm</td><td rowspan="1" colspan="1">(10.0–)15.5–21.5 × (3.5–)5.0–13.0 cm</td><td rowspan="1" colspan="1">16.0–20.5 × 10.0–15.5 cm</td><td rowspan="1" colspan="1">(16.0–)19.0–27.5 × (7.0–)13.0–19.5 cm</td></tr><tr><td rowspan="1" colspan="1">
                      <bold>Adaxial leaf surface</bold>
                    </td><td rowspan="1" colspan="1">Smooth</td><td rowspan="1" colspan="1">quilted</td><td rowspan="1" colspan="1">quilted</td><td rowspan="1" colspan="1">broadly quilted and sub-bullate</td><td rowspan="1" colspan="1">broadly quilted</td></tr><tr><td rowspan="1" colspan="1">
                      <bold>Abaxial leaf surface</bold>
                    </td><td rowspan="1" colspan="1">broadly reticulate, with dead cells layers</td><td rowspan="1" colspan="1">reticulate, with dead cells layers</td><td rowspan="1" colspan="1">reticulate, narrowly colliculate along all venation</td><td rowspan="1" colspan="1">reticulate, narrowly minutely colliculate along all venation</td><td rowspan="1" colspan="1">reticulate, narrowly minutely colliculate along all venation</td></tr><tr><td rowspan="1" colspan="1">
                      <bold>Diameter of reticulum on abaxial surface of the leaf</bold>
                    </td><td rowspan="1" colspan="1">0.3–0.4 mm diam.</td><td rowspan="1" colspan="1">0.2–0.3 mm diam.</td><td rowspan="1" colspan="1">present, not seen</td><td rowspan="1" colspan="1">present, not seen</td><td rowspan="1" colspan="1">present, not seen</td></tr><tr><td rowspan="1" colspan="1">
                      <bold>Secondary and minor venation on lower surface</bold>
                    </td><td rowspan="1" colspan="1">sunken</td><td rowspan="1" colspan="1">prominulous</td><td rowspan="1" colspan="1">convex or moderately to narrowly round-raised</td><td rowspan="1" colspan="1">prominulous</td><td rowspan="1" colspan="1">slightly raised</td></tr><tr><td rowspan="1" colspan="1">
                      <bold>Indument of veins in lower surface</bold>
                    </td><td rowspan="1" colspan="1">Absent</td><td rowspan="1" colspan="1">present</td><td rowspan="1" colspan="1">unknown</td><td rowspan="1" colspan="1">unknown</td><td rowspan="1" colspan="1">unknown</td></tr><tr><td rowspan="1" colspan="1">
                      <bold>Number of acroscopic veins</bold>
                    </td><td rowspan="1" colspan="1">1–2(–3)</td><td rowspan="1" colspan="1">1–3(–4)</td><td rowspan="1" colspan="1">2–3</td><td rowspan="1" colspan="1">unknown</td><td rowspan="1" colspan="1">2–3</td></tr><tr><td rowspan="1" colspan="1">
                      <bold>Number of basiscopic veins</bold>
                    </td><td rowspan="1" colspan="1">2–3(–4)</td><td rowspan="1" colspan="1">3–4(–5)</td><td rowspan="1" colspan="1">2–3</td><td rowspan="1" colspan="1">unknown</td><td rowspan="1" colspan="1">3 to 4</td></tr><tr><td rowspan="1" colspan="1">
                      <bold>Number of primary lateral veins</bold>
                    </td><td rowspan="1" colspan="1">3(–4) pairs</td><td rowspan="1" colspan="1">2–4(–6) pairs</td><td rowspan="1" colspan="1">4–6 pairs</td><td rowspan="1" colspan="1">(3–)4 pairs</td><td rowspan="1" colspan="1">3–4 pairs</td></tr><tr><td rowspan="1" colspan="1">
                      <bold>Angle of primary lateral veins</bold>
                    </td><td rowspan="1" colspan="1">30°–60°(70°)</td><td rowspan="1" colspan="1">30°–70°(90°)</td><td rowspan="1" colspan="1">17°–45°</td><td rowspan="1" colspan="1">45°–65°</td><td rowspan="1" colspan="1">25°–55°</td></tr><tr><td rowspan="1" colspan="1">
                      <bold>Number of collective veins</bold>
                    </td><td rowspan="1" colspan="1">3</td><td rowspan="1" colspan="1">2</td><td rowspan="1" colspan="1">2–3(–4)</td><td rowspan="1" colspan="1">2(–3)</td><td rowspan="1" colspan="1">3</td></tr><tr><td rowspan="1" colspan="1">
                      <bold>Inflorescences per axil</bold>
                    </td><td rowspan="1" colspan="1">1 to 2</td><td rowspan="1" colspan="1">1 to 4</td><td rowspan="1" colspan="1">1 to 6</td><td rowspan="1" colspan="1">3 to 5</td><td rowspan="1" colspan="1">4 to 7</td></tr><tr><td rowspan="1" colspan="1">
                      <bold>Cataphylls of inflorescence</bold>
                    </td><td rowspan="1" colspan="1">not visible outside petiole sheath</td><td rowspan="1" colspan="1">visible outside petiole sheath</td><td rowspan="1" colspan="1">visible outside petiole sheath</td><td rowspan="1" colspan="1">visible outside petiole sheath</td><td rowspan="1" colspan="1">visible outside petiole sheath</td></tr><tr><td rowspan="1" colspan="1">
                      <bold>Portion of the spathe exceeding the spadix</bold>
                    </td><td rowspan="1" colspan="1">6.6–7 mm</td><td rowspan="1" colspan="1">4.3–5.0(–25.7) mm</td><td rowspan="1" colspan="1">10.0–35.0 mm</td><td rowspan="1" colspan="1">7.0–10.0 mm</td><td rowspan="1" colspan="1">20.0–40.0(60.0) mm</td></tr><tr><td rowspan="1" colspan="1">
                      <bold>Spadix position</bold>
                    </td><td rowspan="1" colspan="1">Erect</td><td rowspan="1" colspan="1">erect</td><td rowspan="1" colspan="1">erect, occasionally curving forward at anthesis</td><td rowspan="1" colspan="1">slightly curving forward</td><td rowspan="1" colspan="1">erect</td></tr><tr><td rowspan="1" colspan="1">
                      <bold>Spadix length</bold>
                    </td><td rowspan="1" colspan="1">20.4–22.8 mm</td><td rowspan="1" colspan="1">25.0–37.3 mm</td><td rowspan="1" colspan="1">(33.0–)43.0–53.0 mm</td><td rowspan="1" colspan="1">38.0–50.0 mm</td><td rowspan="1" colspan="1">56.0–69.0 mm</td></tr><tr><td rowspan="1" colspan="1">
                      <bold>Length of spadix adnate to spathe</bold>
                    </td><td rowspan="1" colspan="1">2.3–3.1 mm</td><td rowspan="1" colspan="1">3.3–5.1 mm</td><td rowspan="1" colspan="1">6.0–8.0 mm</td><td rowspan="1" colspan="1">2.0–3.0 mm</td><td rowspan="1" colspan="1">3.0–7.0 mm</td></tr><tr><td rowspan="1" colspan="1">
                      <bold>Proportion of adnate portion</bold>
                    </td><td rowspan="1" colspan="1">1/3</td><td rowspan="1" colspan="1">1/3</td><td rowspan="1" colspan="1">1/2</td><td rowspan="1" colspan="1">1/4 or less</td><td rowspan="1" colspan="1">1/4 to ca. 1/2</td></tr><tr><td rowspan="1" colspan="1">
                      <bold>Pistillate portion length</bold>
                    </td><td rowspan="1" colspan="1">8.3–8.6 × 2.0 mm</td><td rowspan="1" colspan="1">8.7–16.1 × 2.5–2.9 mm</td><td rowspan="1" colspan="1">(7.0–)10.0–18.0 × 2.0–3.5 mm</td><td rowspan="1" colspan="1">7.0–12.0 × 2.0–4.0 mm</td><td rowspan="1" colspan="1">10.0–15.0 × 3.0–3.5 mm</td></tr><tr><td rowspan="1" colspan="1">
                      <bold>Staminate portion length</bold>
                    </td><td rowspan="1" colspan="1">11.2–12.9 × 2.8–3.0 mm</td><td rowspan="1" colspan="1">13.6–19.6 × 4.1–4.4 mm</td><td rowspan="1" colspan="1">20.0–30.0 × 2.0–3.0 mm</td><td rowspan="1" colspan="1">25.0–35.0 × 3.0–3.5 mm</td><td rowspan="1" colspan="1">34.0–45.0 × 3.5–4.0 mm</td></tr><tr><td rowspan="1" colspan="1">
                      <bold>Sterile portion length</bold>
                    </td><td rowspan="1" colspan="1">2.2–2.5 × 2.7 mm</td><td rowspan="1" colspan="1">3.1–3.9 × 3.7–4.3 mm</td><td rowspan="1" colspan="1">4.0–8.0 × ca. 2.0 mm</td><td rowspan="1" colspan="1">7.0–12.0 × 2.0–3.0 mm</td><td rowspan="1" colspan="1">5.0–9.0 × 2.5–3.0 mm</td></tr><tr><td rowspan="1" colspan="1">
                      <bold>Border of sterile flowers</bold>
                    </td><td rowspan="1" colspan="1">Straight</td><td rowspan="1" colspan="1">irregular</td><td rowspan="1" colspan="1">irregular</td><td rowspan="1" colspan="1">irregular</td><td rowspan="1" colspan="1">irregular</td></tr><tr><td rowspan="1" colspan="1">
                      <bold>Color of spathe in fruit</bold>
                    </td><td rowspan="1" colspan="1">Brown</td><td rowspan="1" colspan="1">black</td><td rowspan="1" colspan="1">entirely green or occasionally purple-tinged</td><td rowspan="1" colspan="1">unknown</td><td rowspan="1" colspan="1">unknown</td></tr><tr><td rowspan="1" colspan="1">
                      <bold>Seeds per berry</bold>
                    </td><td rowspan="1" colspan="1">(6–)20 to 24</td><td rowspan="1" colspan="1">6 to 20</td><td rowspan="1" colspan="1">7 to 8</td><td rowspan="1" colspan="1">unknown</td><td rowspan="1" colspan="1">unknown</td></tr></tbody></table></table-wrap></tp:treatment-sec><tp:treatment-sec sec-type="material" id="SECID0EKHAG"><title>Specimens examined.</title><p><bold>COLOMBIA</bold>. <bold>Valle del Cauca</bold>: municipio Dagua, corregimiento El Queremal, <named-content xmlns:xlink="http://www.w3.org/1999/xlink" content-type="dwc:verbatimCoordinates" xlink:type="simple"><named-content content-type="geo-json" specific-use="{&#34;type&#34;:&#34;Point&#34;,&#34;coordinates&#34;:[-76.757528,3.562667]}" id="NCID0EXHAG" xlink:type="simple">3°33'45.6"N, 76°45'27.1"W</named-content></named-content>, 1159 m, 17 Mar 2018, Zuluaga et al. 2328 (CUVC!).</p></tp:treatment-sec><tp:treatment-sec><!--Section generated to contain objects referenced in tp:taxon-treatment.--><fig id="F4" position="float" orientation="portrait"><object-id xmlns:xlink="http://www.w3.org/1999/xlink" content-type="doi" xlink:type="simple">10.3897/phytokeys.135.38050.figure4</object-id><object-id xmlns:xlink="http://www.w3.org/1999/xlink" content-type="arpha" xlink:type="simple">341238E7-1B14-5D2E-99D8-D029D7F6DA52</object-id><label>Figure 4.</label><caption><p>Illustration of <italic><tp:taxon-name><tp:taxon-name-part taxon-name-part-type="genus" reg="Chlorospatha">Chlorospatha</tp:taxon-name-part> <tp:taxon-name-part taxon-name-part-type="species" reg="minima">minima</tp:taxon-name-part></tp:taxon-name></italic><bold>A</bold> adult plant with inflorescence <bold>B</bold> infructescence <bold>C</bold> inflorescence at anthesis <bold>D</bold> inflorescence on post-anthesis <bold>E</bold> abaxial surface of leaf blade; note reticulate venation and collective veins <bold>F</bold> upper view of male flowers <bold>G</bold> upper view of sterile flowers <bold>H</bold> upper view of female flowers <bold>I</bold> seed. (Drawn by Eileen Muñoz from the holotype A. Zuluaga et al. 1645).</p></caption><graphic xmlns:xlink="http://www.w3.org/1999/xlink" xlink:href="phytokeys-135-021-g004.jpg" position="float" orientation="portrait" xlink:type="simple" id="oo_353745.jpg"><uri content-type="original_file" xlink:type="simple">https://binary.pensoft.net/fig/353745</uri></graphic></fig></tp:treatment-sec><ref-list><ref id="B7"><mixed-citation xmlns:xlink="http://www.w3.org/1999/xlink" xlink:type="simple"><institution xlink:type="simple">IUCN</institution> (<year>2012</year>) IUCN Red List Categories and Criteria: Version 3.1. Second edition. Gland, Switzerland and Cambridge, UK, iv + 32 pp.</mixed-citation></ref><ref id="B8"><mixed-citation xmlns:xlink="http://www.w3.org/1999/xlink" xlink:type="simple"><institution xlink:type="simple">IUCN</institution> (<year>2017</year>) Guidelines for Using the IUCN Red List Categories and Criteria. Version 13. Prepared by the Standards and Petitions Subcommittee. <ext-link xlink:type="simple" ext-link-type="uri" xlink:href="http://www.iucnredlist.org/documents/RedListGuidelines.pdf">http://www.iucnredlist.org/documents/RedListGuidelines.pdf</ext-link></mixed-citation></ref><ref id="B3"><mixed-citation xmlns:xlink="http://www.w3.org/1999/xlink" xlink:type="simple"><person-group><name name-style="western"><surname>Croat</surname><given-names>TB</given-names></name><name name-style="western"><surname>Hannon</surname><given-names>LP</given-names></name></person-group> (<year>2015</year>) <article-title>A Revision of the genus <italic><tp:taxon-name><tp:taxon-name-part taxon-name-part-type="genus">Chlorospatha</tp:taxon-name-part></tp:taxon-name></italic> (<tp:taxon-name><tp:taxon-name-part taxon-name-part-type="family">Araceae</tp:taxon-name-part></tp:taxon-name>).</article-title><source>Annals of the Missouri Botanical Garden</source><volume>101</volume>(<issue>1</issue>): <fpage>1</fpage>–<lpage>259</lpage>. <ext-link xlink:type="simple" ext-link-type="doi" xlink:href="10.3417/2005079">https://doi.org/10.3417/2005079</ext-link></mixed-citation></ref></ref-list></tp:taxon-treatment>
