# Supplementary material for: Two new species of Chlorospatha section Orientales (Araceae) from western Andes in Colombia
Source: PhytoKeys. 2019 Nov 6;135:21–34. doi: 10.3897/phytokeys.135.38050 (PMC6854000; doi:10.3897/phytokeys.135.38050)
Supplement: XML Treatment for Chlorospatha silverstonei [file phytokeys.135.38050-treatment2.xml]

<!DOCTYPE tp:taxon-treatment
  PUBLIC "-//TaxonX//DTD Taxonomic Treatment Publishing DTD v0 20100105//EN" "tax-treatment-NSO.dtd">
<tp:taxon-treatment xmlns:tp="http://www.plazi.org/taxpub"><tp:treatment-meta><kwd-group><label>Taxon classification</label><kwd><named-content xmlns:xlink="http://www.w3.org/1999/xlink" content-type="kingdom">Plantae</named-content></kwd><kwd><named-content xmlns:xlink="http://www.w3.org/1999/xlink" content-type="order">Alismatales</named-content></kwd><kwd><named-content xmlns:xlink="http://www.w3.org/1999/xlink" content-type="family">Araceae</named-content></kwd></kwd-group><mixed-citation publication-type="journal"><person-group><name><surname>Muñoz-Castillo</surname><given-names>Allison</given-names></name><name><surname>Guevara-Ibarra</surname><given-names>Leonardo</given-names></name><name><surname>Clavijo</surname><given-names>Laura</given-names></name><name><surname>Zuluaga</surname><given-names>Alejandro</given-names></name></person-group><article-title>Two new species of <italic><tp:taxon-name><tp:taxon-name-part taxon-name-part-type="genus" reg="Chlorospatha">Chlorospatha</tp:taxon-name-part></tp:taxon-name></italic> section <italic><tp:taxon-name><tp:taxon-name-part taxon-name-part-type="section" reg="Orientales">Orientales</tp:taxon-name-part></tp:taxon-name></italic> (<tp:taxon-name><tp:taxon-name-part taxon-name-part-type="family">Araceae</tp:taxon-name-part></tp:taxon-name>) from western Andes in Colombia</article-title><source>PhytoKeys</source><day>06</day><month>11</month><year>2019</year><volume>135</volume><fpage>21</fpage><lpage>34</lpage><pub-id pub-id-type="doi">10.3897/phytokeys.135.38050</pub-id></mixed-citation></tp:treatment-meta><tp:nomenclature><tp:taxon-name><object-id xmlns:xlink="http://www.w3.org/1999/xlink" content-type="arpha" xlink:type="simple">02B65A3E-9D72-5DCF-84A0-1B56727F5E50</object-id>
              <tp:taxon-name-part taxon-name-part-type="genus" reg="Chlorospatha">Chlorospatha</tp:taxon-name-part>
              <tp:taxon-name-part taxon-name-part-type="species" reg="silverstonei">silverstonei</tp:taxon-name-part>
              <object-id xmlns:xlink="http://www.w3.org/1999/xlink" content-type="ipni" xlink:type="simple">urn:lsid:ipni.org:names:77202844-1</object-id>
            </tp:taxon-name><tp:taxon-authority>Zuluaga &amp; Muñoz-Castillo</tp:taxon-authority><tp:taxon-status xmlns:xlink="http://www.w3.org/1999/xlink" xlink:type="simple">sp. nov.</tp:taxon-status><xref ref-type="fig" rid="F1">Figs 1</xref><xref ref-type="fig" rid="F2">, 2</xref><xref ref-type="fig" rid="F3">, 3</xref><xref ref-type="fig" rid="F5">, 5</xref></tp:nomenclature><tp:treatment-sec sec-type="material" id="SECID0EVJAG"><title>Type.</title><p>COLOMBIA. Valle del Cauca: municipio El Cairo, Reserva Natural de la Sociedad Civil “Cerro El Inglés”, camino al límite departamental entre Valle y Chocó. <named-content xmlns:xlink="http://www.w3.org/1999/xlink" content-type="dwc:verbatimCoordinates" xlink:type="simple"><named-content content-type="geo-json" specific-use="{&#34;type&#34;:&#34;Point&#34;,&#34;coordinates&#34;:[-76.302139,4.737028]}" id="NCID0E5JAG" xlink:type="simple">4°44'13.3"N, 76°18'7.7"W</named-content></named-content>, 2120–2230 m, 8 Oct 2017, A. Zuluaga &amp; M.E. Cardona 1946 <bold>(holotype</bold>: CUVC!; <bold>isotypes</bold>: COL!, MO!)</p></tp:treatment-sec><tp:treatment-sec sec-type="diagnosis" id="SECID0EHKAG"><title>Diagnosis.</title><p><italic><tp:taxon-name><tp:taxon-name-part taxon-name-part-type="genus" reg="Chlorospatha">Chlorospatha</tp:taxon-name-part> <tp:taxon-name-part taxon-name-part-type="species" reg="silverstonei">silverstonei</tp:taxon-name-part></tp:taxon-name></italic> can be distinguished from the other species in section <tp:taxon-name><tp:taxon-name-part taxon-name-part-type="genus" reg="Chlorospatha"/><tp:taxon-name-part taxon-name-part-type="section" reg="Orientales">Orientales</tp:taxon-name-part></tp:taxon-name> by having 1–3 leaves per plant, an overall larger size (30–60 cm tall) and a small spadix (25–37.3 mm long). Additionally, it differs from <italic><tp:taxon-name><tp:taxon-name-part taxon-name-part-type="genus" reg="Chlorospatha">C.</tp:taxon-name-part> <tp:taxon-name-part taxon-name-part-type="species" reg="minima">minima</tp:taxon-name-part></tp:taxon-name></italic> sp. nov., the other species in this section from the western slopes of the Colombian Andes, in having two collective veins (vs. three in <italic><tp:taxon-name><tp:taxon-name-part taxon-name-part-type="genus" reg="Chlorospatha">C.</tp:taxon-name-part> <tp:taxon-name-part taxon-name-part-type="species" reg="minima">minima</tp:taxon-name-part></tp:taxon-name></italic> sp. nov.), the primary lateral and minor veins with scale like indument on the abaxial surface (vs. glabrous).</p><p>Terrestrial herb, 30–60 cm tall; stem decumbent, with remnants of cataphylls persisting ± intact; internodes 5.2–20.2 × 6.8–12.5 mm, drying matte, dark brown; cataphylls brownish green, (3.1–)4.4–8.5 cm long, acuminate at apex, drying faintly glossy, reddish brown. Leaves 1 to 3, erect-spreading; petioles 15.2–46.8(–52.4) cm long, free portion of the petiole 1.72–7.18 mm diam. midway, fleshy, glabrous, semiglossy, irregularly dark purple-mottled with longitudinal dark purple lines, drying dark brown to black, sheathed 2.7–11.5(–15.0) cm, less than 2/5 of its total length; sheath decurrent on to the petiole apex; blades broadly ovate to rounded, glabrous, conspicuously bicolor, 9.3–27.7 × 4.9–17.7(–21.2) cm, 1.2 to 2.3 times longer than wide, cordate at base, rarely slightly hastate, acuminate to cuspidate at apex, almost always mucronate at apex, usually slightly broader across anterior lobe than at base, distance tip to tip across posterior lobes 3.1–13.9(–20.5) cm, not constricted at petiole insertion; adaxial surface quilted, glossy, drying brownish green; abaxial surface reticulate, glossy, drying green to yellow-green, with several layers of cells forming a reticulum, 0.2 to 0.3 mm diam.; anterior lobe 7.2–17.4(–18.5) × 4.9–17.7(–21.2) cm, 0.8 to 1.7(–2.0) times longer than wide, 1.5 to 3.6(–4.0) times longer than posterior lobes, broader near petiole insertion, ± symmetrical; posterior lobes directed toward base, 2.1–9.6 × 1.7–8.3 cm, 0.68 to 1.45 times longer than wide, rounded to obtuse at apex, weakly broader at base, slightly inequilateral, the inner side narrower, sinus spathulate to ovate; midrib and major venation narrowly sunken adaxially, round-raised, drying ± flattened and usually darker than surface abaxially; primary lateral veins 2 to 4 per side, rarely 5–6, arising at 30°–70°, rarely 90°, straight to weakly curved towards the margin; secondary and minor veins darker than the surface, prominulous, forming a conspicuous reticulum abaxially, more visible when dried, the primary lateral and minor veins with scale-like indumentum abaxially, only visible in dried material under the microscope; collective veins 2, the outermost arising from the first and second basiscopic veins, ± parallel to margin, the innermost arising from the third basiscopic vein; basal veins coalescent into a prominent posterior rib, 1–3(–4) acroscopic veins, 3–4(–5) basiscopic veins. Inflorescences erect (all measurements made from spirit material), 1 to 4 per axil; cataphylls of the inflorescence visible outside the petiole sheath, irregularly dark purple-mottled, drying dark brown to black; peduncle 42.8–53.1 (–112.7) × 0.8–1.3 mm, held within the sheath, drying dark brown to black; spathe erect, 32.2–62.9 mm long, acuminate at apex, 4.3–5.0(–25.7) mm longer than spadix (1.2 to 1.7 times longer than spadix); spathe tube pale green on outer surface, rarely maroon-tinged, 8.7–23.3 × 5.0–6.3 mm, drying dark brown to black on outer surface; spathe blade maroon-tinged, with green veins on outer surface, green on inner surface, 18.7–39.7 mm long, drying dark brown or black, erect after anthesis, marcescent in fruit; spadix erect, 25.0–37.3 mm long, sessile, adnate basally to the spathe for 3.3–5.1 mm (ca. 1/3 of the length of the pistillate portion); pistillate portion light green, 8.7–16.1 × 2.5–2.9 mm; pistils coherent, ca. 1.0 mm diam.; stigma light green, sessile, ca. 0.3 mm diam.; fertile staminate portion white, 13.6–19.6 × 4.1–4.4 mm, slightly conical, rounded at apex, drying whitish brown; synandria ca. 1.1 mm diam., coherent; sterile portion white, 3.1–3.9 × 3.7–4.3 mm, wider at apex, drying whitish brown; sterile flowers with irregular borders, ca. 1.4 mm (viewed from above). Infructescence erect or pendent, brown, 18.5–32.6 × 4.8–10.3 mm, drying dark brown on outer surface; berries drying pale tan; seeds white, 6 to 20 per berry, 1.5–2.0 × 0.9–1.2 mm, ovoid to ellipsoid, longitudinally striate, minutely strophiolate, drying brown.</p><fig id="F4" position="float" orientation="portrait"><object-id xmlns:xlink="http://www.w3.org/1999/xlink" content-type="doi" xlink:type="simple">10.3897/phytokeys.135.38050.figure4</object-id><object-id xmlns:xlink="http://www.w3.org/1999/xlink" content-type="arpha" xlink:type="simple">341238E7-1B14-5D2E-99D8-D029D7F6DA52</object-id><label>Figure 4.</label><caption><p>Illustration of <italic><tp:taxon-name><tp:taxon-name-part taxon-name-part-type="genus" reg="Chlorospatha">Chlorospatha</tp:taxon-name-part> <tp:taxon-name-part taxon-name-part-type="species" reg="minima">minima</tp:taxon-name-part></tp:taxon-name></italic><bold>A</bold> adult plant with inflorescence <bold>B</bold> infructescence <bold>C</bold> inflorescence at anthesis <bold>D</bold> inflorescence on post-anthesis <bold>E</bold> abaxial surface of leaf blade; note reticulate venation and collective veins <bold>F</bold> upper view of male flowers <bold>G</bold> upper view of sterile flowers <bold>H</bold> upper view of female flowers <bold>I</bold> seed. (Drawn by Eileen Muñoz from the holotype A. Zuluaga et al. 1645).</p></caption><graphic xmlns:xlink="http://www.w3.org/1999/xlink" xlink:href="phytokeys-135-021-g004.jpg" position="float" orientation="portrait" xlink:type="simple" id="oo_353745.jpg"><uri content-type="original_file" xlink:type="simple">https://binary.pensoft.net/fig/353745</uri></graphic></fig><fig id="F5" position="float" orientation="portrait"><object-id xmlns:xlink="http://www.w3.org/1999/xlink" content-type="doi" xlink:type="simple">10.3897/phytokeys.135.38050.figure5</object-id><object-id xmlns:xlink="http://www.w3.org/1999/xlink" content-type="arpha" xlink:type="simple">9E14867E-9F03-5214-BA0D-72E1D49EF3A0</object-id><label>Figure 5.</label><caption><p>Illustration of <italic><tp:taxon-name><tp:taxon-name-part taxon-name-part-type="genus" reg="Chlorospatha">Chlorospatha</tp:taxon-name-part> <tp:taxon-name-part taxon-name-part-type="species" reg="silverstonei">silverstonei</tp:taxon-name-part></tp:taxon-name></italic><bold>A</bold> adult plant with inflorescence <bold>B</bold> abaxial surface of leaf blade; note reticulate venation and collective veins <bold>C</bold> Inflorescence in female anthesis <bold>D</bold> Inflorescence in post-anthesis <bold>E</bold> upper view of male flowers <bold>F</bold> upper view of sterile flowers <bold>G</bold> upper view of female flowers <bold>H</bold> seed. (Drawn by Eileen Muñoz from the holotype A. Zuluaga et al. 1946).</p></caption><graphic xmlns:xlink="http://www.w3.org/1999/xlink" xlink:href="phytokeys-135-021-g005.jpg" position="float" orientation="portrait" xlink:type="simple" id="oo_353746.jpg"><uri content-type="original_file" xlink:type="simple">https://binary.pensoft.net/fig/353746</uri></graphic></fig></tp:treatment-sec><tp:treatment-sec sec-type="Etimology" id="SECID0EKOAG"><title>Etimology.</title><p><italic><tp:taxon-name><tp:taxon-name-part taxon-name-part-type="genus" reg="Chlorospatha">Chlorospatha</tp:taxon-name-part> <tp:taxon-name-part taxon-name-part-type="species" reg="silverstonei">silverstonei</tp:taxon-name-part></tp:taxon-name></italic> is named in honor of Dr. Phillip Silverstone-Sopkin (1939–2018), an American botanist who lived and worked in Colombia for 39 years. He was a faculty member at Universidad del Valle until 2014 and an <italic>ad Honorem</italic> professor since 2015. Additionally, he was the director of the herbarium Luis Sigifredo Espinal Tascon at the same University for 17 years. Dr. Silverstone-Sopkin collected more than 13000 botanical specimens, especially from the department of Valle del Cauca, and carried out several explorations in the region where this species was found.</p></tp:treatment-sec><tp:treatment-sec sec-type="distribution" id="SECID0E4OAG"><title>Distribution and ecology.</title><p><italic><tp:taxon-name><tp:taxon-name-part taxon-name-part-type="genus" reg="Chlorospatha">Chlorospatha</tp:taxon-name-part> <tp:taxon-name-part taxon-name-part-type="species" reg="silverstonei">silverstonei</tp:taxon-name-part></tp:taxon-name></italic> is endemic to the western slopes of the Colombian Andes, along the border between the departments of Valle del Cauca and Chocó. It grows in cloud forests between 1900 and 2300 m. It has been collected in two natural reserves, “Cerro El Inglés” and “Alto Galapagos” (Fig. <xref ref-type="fig" rid="F1">1</xref>), where it has been found widespread in the dark understory, with high humidity and, sometimes, flooded ground. This species has been recorded flowering in October and January. Information about pollination is still lacking but we observed individuals of a species of <tp:taxon-name><tp:taxon-name-part taxon-name-part-type="tribe">Brachonidae</tp:taxon-name-part></tp:taxon-name> (<tp:taxon-name><tp:taxon-name-part taxon-name-part-type="order">Hymenoptera</tp:taxon-name-part></tp:taxon-name>) visiting the inflorescence during female anthesis.</p></tp:treatment-sec><tp:treatment-sec sec-type="conservation status" id="SECID0E1PAG"><title>Conservation status.</title><p><italic><tp:taxon-name><tp:taxon-name-part taxon-name-part-type="genus" reg="Chlorospatha">Chlorospatha</tp:taxon-name-part> <tp:taxon-name-part taxon-name-part-type="species" reg="silverstonei">silverstonei</tp:taxon-name-part></tp:taxon-name></italic> has been found in two localities along the Serranía de los Paraguas mountain range, with an estimated extent of occurrence larger than 38000 km<sup>2</sup>. In these two localities there are several populations of this species with abundant individuals; therefore, <italic><tp:taxon-name><tp:taxon-name-part taxon-name-part-type="genus" reg="Chlorospatha">C.</tp:taxon-name-part> <tp:taxon-name-part taxon-name-part-type="species" reg="silverstonei">silverstonei</tp:taxon-name-part></tp:taxon-name></italic> is preliminary categorized as Least Concern (LC), according to the IUCN criteria (<xref ref-type="bibr" rid="B7">IUCN 2012</xref>, <xref ref-type="bibr" rid="B8">2017</xref>).</p></tp:treatment-sec><tp:treatment-sec sec-type="discussion" id="SECID0EARAG"><title>Discussion.</title><p><italic><tp:taxon-name><tp:taxon-name-part taxon-name-part-type="genus" reg="Chlorospatha">Chlorospatha</tp:taxon-name-part> <tp:taxon-name-part taxon-name-part-type="species" reg="silverstonei">silverstonei</tp:taxon-name-part></tp:taxon-name></italic> is similar to <italic><tp:taxon-name><tp:taxon-name-part taxon-name-part-type="genus" reg="Chlorospatha">C.</tp:taxon-name-part> <tp:taxon-name-part taxon-name-part-type="species" reg="minima">minima</tp:taxon-name-part></tp:taxon-name></italic>, <italic><tp:taxon-name><tp:taxon-name-part taxon-name-part-type="genus" reg="Chlorospatha">C.</tp:taxon-name-part> <tp:taxon-name-part taxon-name-part-type="species" reg="longipoda">longipoda</tp:taxon-name-part></tp:taxon-name></italic>, <italic><tp:taxon-name><tp:taxon-name-part taxon-name-part-type="genus" reg="Chlorospatha">C.</tp:taxon-name-part> <tp:taxon-name-part taxon-name-part-type="species" reg="hannoniae">hannoniae</tp:taxon-name-part></tp:taxon-name></italic>, and <italic><tp:taxon-name><tp:taxon-name-part taxon-name-part-type="genus" reg="Chlorospatha">C.</tp:taxon-name-part> <tp:taxon-name-part taxon-name-part-type="species" reg="boosii">boosii</tp:taxon-name-part></tp:taxon-name></italic>, but it differs from these four species in having fewer leaves (1–3 vs. 2–14) (Table <xref ref-type="table" rid="T1">1</xref>). <italic><tp:taxon-name><tp:taxon-name-part taxon-name-part-type="genus" reg="Chlorospatha">Chlorospatha</tp:taxon-name-part> <tp:taxon-name-part taxon-name-part-type="species" reg="silverstonei">silverstonei</tp:taxon-name-part></tp:taxon-name></italic> differs from <italic><tp:taxon-name><tp:taxon-name-part taxon-name-part-type="genus" reg="Chlorospatha">C.</tp:taxon-name-part> <tp:taxon-name-part taxon-name-part-type="species" reg="minima">minima</tp:taxon-name-part></tp:taxon-name></italic> in having 1–3 leaves (vs. 2–5 in <italic><tp:taxon-name><tp:taxon-name-part taxon-name-part-type="genus" reg="Chlorospatha">C.</tp:taxon-name-part> <tp:taxon-name-part taxon-name-part-type="species" reg="minima">minima</tp:taxon-name-part></tp:taxon-name></italic>), longer petioles, 15.2–46.8(–52.4) cm long (vs. 8.3–28.2 cm), that are irregularly dark purple-mottled with longitudinal dark purple lines (vs. green with darker transverse markings), blade broadly ovate to rounded (vs. broadly triangular-ovate), two collective veins (vs. three), fertile staminate portion slightly conical (vs. cylindrical), infructescence 18.5–32.6 × 4.8–10.3 mm (vs. 25.5 × 8.0 mm) and seeds 1.5–2.0 × 0.9–1.2 mm (vs. 1.2–1.5 × 0.7–0.9 mm). Finally, <italic><tp:taxon-name><tp:taxon-name-part taxon-name-part-type="genus" reg="Chlorospatha">C.</tp:taxon-name-part> <tp:taxon-name-part taxon-name-part-type="species" reg="silverstonei">silverstonei</tp:taxon-name-part></tp:taxon-name></italic> differs from <italic><tp:taxon-name><tp:taxon-name-part taxon-name-part-type="genus" reg="Chlorospatha">C.</tp:taxon-name-part> <tp:taxon-name-part taxon-name-part-type="species" reg="hannoniae">hannoniae</tp:taxon-name-part></tp:taxon-name></italic> and <italic><tp:taxon-name><tp:taxon-name-part taxon-name-part-type="genus" reg="Chlorospatha">C.</tp:taxon-name-part> <tp:taxon-name-part taxon-name-part-type="species" reg="boosii">boosii</tp:taxon-name-part></tp:taxon-name></italic> in having cataphylls persisting ± intact (vs. cataphylls ultimately deciduous or quickly deciduous) and the absence of bulbils.</p></tp:treatment-sec><tp:treatment-sec sec-type="material" id="SECID0EDVAG"><title>Specimens examined.</title><p><bold>COLOMBIA. Chocó</bold>: municipio Sipí, Reserva Natural Cerro El Inglés, debajo del sitio Santicos, <named-content xmlns:xlink="http://www.w3.org/1999/xlink" content-type="dwc:verbatimCoordinates" xlink:type="simple"><named-content content-type="geo-json" specific-use="{&#34;type&#34;:&#34;Point&#34;,&#34;coordinates&#34;:[-76.303583,4.756111]}" id="NCID0EOVAG" xlink:type="simple">4°45'22.0"N, 76°18'12.9"W</named-content></named-content>, 2000 m, 17 Oct 2016, A. Zuluaga et al. 1321 (CUVC!). <bold>Valle del Cauca</bold>: municipio El Cairo, Reserva Natural Cerro El Inglés, camino desde la divisoria de aguas hasta la cabaña de investigadores, <named-content xmlns:xlink="http://www.w3.org/1999/xlink" content-type="dwc:verbatimCoordinates" xlink:type="simple"><named-content content-type="geo-json" specific-use="{&#34;type&#34;:&#34;Point&#34;,&#34;coordinates&#34;:[-76.304167,4.739972]}" id="NCID0EYVAG" xlink:type="simple">4°44'23.9"N, 76°18'15.0"W</named-content></named-content>, 2100–2200 m, 22 Jan 2016, A. Zuluaga et al. 946 (CUVC!); camino a Los Santicos, <named-content xmlns:xlink="http://www.w3.org/1999/xlink" content-type="dwc:verbatimCoordinates" xlink:type="simple"><named-content content-type="geo-json" specific-use="{&#34;type&#34;:&#34;Point&#34;,&#34;coordinates&#34;:[-76.300639,4.754306]}" id="NCID0EAWAG" xlink:type="simple">4°45'15.5"N, 76°18'02.3"W</named-content></named-content>, 2250 m, 17 Oct 2016, A. Zuluaga et al. 1305 (CUVC!); reserva natural Alto Galapagos, near to the border Chocó-Valle del Cauca, 2018, A. Zuluaga et al. (CUVC!).</p></tp:treatment-sec><tp:treatment-sec><!--Section generated to contain objects referenced in tp:taxon-treatment.--><fig id="F1" position="float" orientation="portrait"><object-id xmlns:xlink="http://www.w3.org/1999/xlink" content-type="doi" xlink:type="simple">10.3897/phytokeys.135.38050.figure1</object-id><object-id xmlns:xlink="http://www.w3.org/1999/xlink" content-type="arpha" xlink:type="simple">7B74A37C-505B-5A16-98FE-F21FBDC1379E</object-id><label>Figure 1.</label><caption><p>Distribution map of <italic><tp:taxon-name><tp:taxon-name-part taxon-name-part-type="genus" reg="Chlorospatha">Chlorospatha</tp:taxon-name-part> <tp:taxon-name-part taxon-name-part-type="species" reg="minima">minima</tp:taxon-name-part></tp:taxon-name></italic> (star) and <italic><tp:taxon-name><tp:taxon-name-part taxon-name-part-type="genus" reg="Chlorospatha">C.</tp:taxon-name-part> <tp:taxon-name-part taxon-name-part-type="species" reg="silverstonei">silverstonei</tp:taxon-name-part></tp:taxon-name></italic> (circle).</p></caption><graphic xmlns:xlink="http://www.w3.org/1999/xlink" xlink:href="phytokeys-135-021-g001.jpg" position="float" orientation="portrait" xlink:type="simple" id="oo_353742.jpg"><uri content-type="original_file" xlink:type="simple">https://binary.pensoft.net/fig/353742</uri></graphic></fig><fig id="F2" position="float" orientation="portrait"><object-id xmlns:xlink="http://www.w3.org/1999/xlink" content-type="doi" xlink:type="simple">10.3897/phytokeys.135.38050.figure2</object-id><object-id xmlns:xlink="http://www.w3.org/1999/xlink" content-type="arpha" xlink:type="simple">7CF80F25-B4EA-503B-B4D7-67492FACBF5C</object-id><label>Figure 2.</label><caption><p>Inflorescence and leaf characters of <italic><tp:taxon-name><tp:taxon-name-part taxon-name-part-type="genus" reg="Chlorospatha">Chlorospatha</tp:taxon-name-part> <tp:taxon-name-part taxon-name-part-type="species" reg="minima">minima</tp:taxon-name-part></tp:taxon-name></italic> and <italic><tp:taxon-name><tp:taxon-name-part taxon-name-part-type="genus" reg="Chlorospatha">C.</tp:taxon-name-part> <tp:taxon-name-part taxon-name-part-type="species" reg="silverstonei">silverstonei</tp:taxon-name-part></tp:taxon-name></italic>. <bold>A–I</bold><italic><tp:taxon-name><tp:taxon-name-part taxon-name-part-type="genus" reg="Chlorospatha">C.</tp:taxon-name-part> <tp:taxon-name-part taxon-name-part-type="species" reg="minima">minima</tp:taxon-name-part></tp:taxon-name></italic><bold>J–O</bold><italic><tp:taxon-name><tp:taxon-name-part taxon-name-part-type="genus" reg="Chlorospatha">C.</tp:taxon-name-part> <tp:taxon-name-part taxon-name-part-type="species" reg="silverstonei">silverstonei</tp:taxon-name-part></tp:taxon-name></italic><bold>A</bold> inflorescence <bold>B</bold> female flowers <bold>C</bold> male flowers <bold>D</bold> sterile flowers <bold>E</bold> infructescence <bold>F</bold> adaxial blade surface, note the reticulum of cells in the peeling of abaxial surface <bold>G</bold> abaxial blade surface <bold>H</bold> primary lateral and minor veins glabrous on abaxial surface <bold>I</bold> seed <bold>J</bold> inflorescence <bold>K</bold> female flowers <bold>L</bold> male flowers <bold>M</bold> adaxial blade surface, note the layers of cells <bold>N</bold> abaxial blade surface <bold>O</bold> primary lateral and minor veins with scale-like indumentum on abaxial surface. (Photographs by Juan Felipe Ortega and the imaging laboratory at the Biology graduate program at Universidad del Valle).</p></caption><graphic xmlns:xlink="http://www.w3.org/1999/xlink" xlink:href="phytokeys-135-021-g002.jpg" position="float" orientation="portrait" xlink:type="simple" id="oo_353743.jpg"><uri content-type="original_file" xlink:type="simple">https://binary.pensoft.net/fig/353743</uri></graphic></fig><fig id="F3" position="float" orientation="portrait"><object-id xmlns:xlink="http://www.w3.org/1999/xlink" content-type="doi" xlink:type="simple">10.3897/phytokeys.135.38050.figure3</object-id><object-id xmlns:xlink="http://www.w3.org/1999/xlink" content-type="arpha" xlink:type="simple">4989FE53-69CF-5FAE-B20A-B4B3B2066CF8</object-id><label>Figure 3.</label><caption><p>Main morphological characters of <italic><tp:taxon-name><tp:taxon-name-part taxon-name-part-type="genus" reg="Chlorospatha">Chlorospatha</tp:taxon-name-part> <tp:taxon-name-part taxon-name-part-type="species" reg="silverstonei">silverstonei</tp:taxon-name-part></tp:taxon-name></italic> and <italic><tp:taxon-name><tp:taxon-name-part taxon-name-part-type="genus" reg="Chlorospatha">C.</tp:taxon-name-part> <tp:taxon-name-part taxon-name-part-type="species" reg="minima">minima</tp:taxon-name-part></tp:taxon-name></italic>. <bold>A, B, E</bold><italic><tp:taxon-name><tp:taxon-name-part taxon-name-part-type="genus" reg="Chlorospatha">C.</tp:taxon-name-part> <tp:taxon-name-part taxon-name-part-type="species" reg="silverstonei">silverstonei</tp:taxon-name-part></tp:taxon-name></italic><bold>C, D, F, G</bold><italic><tp:taxon-name><tp:taxon-name-part taxon-name-part-type="genus" reg="Chlorospatha">C.</tp:taxon-name-part> <tp:taxon-name-part taxon-name-part-type="species" reg="minima">minima</tp:taxon-name-part></tp:taxon-name></italic><bold>A</bold> adult plant <bold>B</bold> abaxial blade surface <bold>C</bold> abaxial blade surface <bold>D</bold> adult plant <bold>E</bold> cataphyll and inflorescence in post anthesis, note spathe acuminate and longer than the spadix <bold>F</bold> Inflorescence in anthesis (right) and post-anthesis (left) <bold>G</bold> shoot, showing young infructescence with deciduous spathe blade and young inflorescence.</p></caption><graphic xmlns:xlink="http://www.w3.org/1999/xlink" xlink:href="phytokeys-135-021-g003.jpg" position="float" orientation="portrait" xlink:type="simple" id="oo_353744.jpg"><uri content-type="original_file" xlink:type="simple">https://binary.pensoft.net/fig/353744</uri></graphic></fig><table-wrap id="T1" position="float" orientation="portrait"><label>Table 1.</label><caption><p>Morphological comparison of <italic><tp:taxon-name><tp:taxon-name-part taxon-name-part-type="genus" reg="Chlorospatha">Chlorospatha</tp:taxon-name-part> <tp:taxon-name-part taxon-name-part-type="species" reg="minima">minima</tp:taxon-name-part></tp:taxon-name></italic>, <italic><tp:taxon-name><tp:taxon-name-part taxon-name-part-type="genus" reg="Chlorospatha">C.</tp:taxon-name-part> <tp:taxon-name-part taxon-name-part-type="species" reg="silverstonei">silverstonei</tp:taxon-name-part></tp:taxon-name></italic>, <italic><tp:taxon-name><tp:taxon-name-part taxon-name-part-type="genus" reg="Chlorospatha">C.</tp:taxon-name-part> <tp:taxon-name-part taxon-name-part-type="species" reg="longipoda">longipoda</tp:taxon-name-part></tp:taxon-name></italic>, <italic><tp:taxon-name><tp:taxon-name-part taxon-name-part-type="genus" reg="Chlorospatha">C.</tp:taxon-name-part> <tp:taxon-name-part taxon-name-part-type="species" reg="hannoniae">hannoniae</tp:taxon-name-part></tp:taxon-name></italic> and <italic><tp:taxon-name><tp:taxon-name-part taxon-name-part-type="genus" reg="Chlorospatha">C.</tp:taxon-name-part> <tp:taxon-name-part taxon-name-part-type="species" reg="boosii">boosii</tp:taxon-name-part></tp:taxon-name></italic>.</p></caption><table id="TID0E5LAE" rules="all"><tbody><tr><th rowspan="1" colspan="1"/><th rowspan="1" colspan="1">
                      <italic><tp:taxon-name><tp:taxon-name-part taxon-name-part-type="genus" reg="Chlorospatha">C.</tp:taxon-name-part> <tp:taxon-name-part taxon-name-part-type="species" reg="minima">minima</tp:taxon-name-part></tp:taxon-name></italic>
                    </th><th rowspan="1" colspan="1">
                      <italic><tp:taxon-name><tp:taxon-name-part taxon-name-part-type="genus" reg="Chlorospatha">C.</tp:taxon-name-part> <tp:taxon-name-part taxon-name-part-type="species" reg="silverstonei">silverstonei</tp:taxon-name-part></tp:taxon-name></italic>
                    </th><th rowspan="1" colspan="1">
                      <italic><tp:taxon-name><tp:taxon-name-part taxon-name-part-type="genus" reg="Chlorospatha">C.</tp:taxon-name-part> <tp:taxon-name-part taxon-name-part-type="species" reg="longipoda">longipoda</tp:taxon-name-part></tp:taxon-name></italic>
                    </th><th rowspan="1" colspan="1">
                      <italic><tp:taxon-name><tp:taxon-name-part taxon-name-part-type="genus" reg="Chlorospatha">C.</tp:taxon-name-part> <tp:taxon-name-part taxon-name-part-type="species" reg="hannoniae">hannoniae</tp:taxon-name-part></tp:taxon-name></italic>
                    </th><th rowspan="1" colspan="1">
                      <italic><tp:taxon-name><tp:taxon-name-part taxon-name-part-type="genus" reg="Chlorospatha">C.</tp:taxon-name-part> <tp:taxon-name-part taxon-name-part-type="species" reg="boosii">boosii</tp:taxon-name-part></tp:taxon-name></italic>
                    </th></tr><tr><td rowspan="1" colspan="1">
                      <bold>Plant size</bold>
                    </td><td rowspan="1" colspan="1">10–25 (–30 cm)</td><td rowspan="1" colspan="1">30–60 cm</td><td rowspan="1" colspan="1">40 cm</td><td rowspan="1" colspan="1">50 cm</td><td rowspan="1" colspan="1">30–50 cm</td></tr><tr><td rowspan="1" colspan="1">
                      <bold>Bulbils</bold>
                    </td><td rowspan="1" colspan="1">Absent</td><td rowspan="1" colspan="1">absent</td><td rowspan="1" colspan="1">absent</td><td rowspan="1" colspan="1">Present</td><td rowspan="1" colspan="1">present</td></tr><tr><td rowspan="1" colspan="1">
                      <bold>Cataphylls</bold>
                    </td><td rowspan="1" colspan="1">quickly deciduous</td><td rowspan="1" colspan="1">persisting ± intact</td><td rowspan="1" colspan="1">Remnants of old cataphylls persisting ± intact to semi-intact.</td><td rowspan="1" colspan="1">ultimately deciduous</td><td rowspan="1" colspan="1">quickly deciduous</td></tr><tr><td rowspan="1" colspan="1">
                      <bold>Number of leaves</bold>
                    </td><td rowspan="1" colspan="1">2–5</td><td rowspan="1" colspan="1">1–3</td><td rowspan="1" colspan="1">3–5</td><td rowspan="1" colspan="1">8–14</td><td rowspan="1" colspan="1">8–12</td></tr><tr><td rowspan="1" colspan="1">
                      <bold>Leaf shape</bold>
                    </td><td rowspan="1" colspan="1">broadly triangular-ovate</td><td rowspan="1" colspan="1">broadly ovate to rounded</td><td rowspan="1" colspan="1">narrowly ovate or ovate-elliptic</td><td rowspan="1" colspan="1">ovate-cordate, occasionally broadly subtriangular</td><td rowspan="1" colspan="1">ovate (occasionally subsagittate in juvenile plants)</td></tr><tr><td rowspan="1" colspan="1">
                      <bold>Base of blade</bold>
                    </td><td rowspan="1" colspan="1">inaequilateral, slightly hastate</td><td rowspan="1" colspan="1">cordate, rarely slightly hastate</td><td rowspan="1" colspan="1">subcordate to subsagittate</td><td rowspan="1" colspan="1">sagittate or subsagittate</td><td rowspan="1" colspan="1">cordate-subcordate</td></tr><tr><td rowspan="1" colspan="1">
                      <bold>Apex of blade</bold>
                    </td><td rowspan="1" colspan="1">acuminate</td><td rowspan="1" colspan="1">acuminate to cuspidate, almost always mucronate at apex</td><td rowspan="1" colspan="1">weakly to moderately acuminate to bluntly acute or apiculate at apex</td><td rowspan="1" colspan="1">weakly acuminate to apiculate at apex</td><td rowspan="1" colspan="1">weakly acuminate or apiculate at apex</td></tr><tr><td rowspan="1" colspan="1">
                      <bold>Blade size</bold>
                    </td><td rowspan="1" colspan="1">5.8–14.2(–16.3) × 2.6–10.1 cm</td><td rowspan="1" colspan="1">9.3–27.7 × 4.9–17.7(–21.2) cm</td><td rowspan="1" colspan="1">(10.0–)15.5–21.5 × (3.5–)5.0–13.0 cm</td><td rowspan="1" colspan="1">16.0–20.5 × 10.0–15.5 cm</td><td rowspan="1" colspan="1">(16.0–)19.0–27.5 × (7.0–)13.0–19.5 cm</td></tr><tr><td rowspan="1" colspan="1">
                      <bold>Adaxial leaf surface</bold>
                    </td><td rowspan="1" colspan="1">Smooth</td><td rowspan="1" colspan="1">quilted</td><td rowspan="1" colspan="1">quilted</td><td rowspan="1" colspan="1">broadly quilted and sub-bullate</td><td rowspan="1" colspan="1">broadly quilted</td></tr><tr><td rowspan="1" colspan="1">
                      <bold>Abaxial leaf surface</bold>
                    </td><td rowspan="1" colspan="1">broadly reticulate, with dead cells layers</td><td rowspan="1" colspan="1">reticulate, with dead cells layers</td><td rowspan="1" colspan="1">reticulate, narrowly colliculate along all venation</td><td rowspan="1" colspan="1">reticulate, narrowly minutely colliculate along all venation</td><td rowspan="1" colspan="1">reticulate, narrowly minutely colliculate along all venation</td></tr><tr><td rowspan="1" colspan="1">
                      <bold>Diameter of reticulum on abaxial surface of the leaf</bold>
                    </td><td rowspan="1" colspan="1">0.3–0.4 mm diam.</td><td rowspan="1" colspan="1">0.2–0.3 mm diam.</td><td rowspan="1" colspan="1">present, not seen</td><td rowspan="1" colspan="1">present, not seen</td><td rowspan="1" colspan="1">present, not seen</td></tr><tr><td rowspan="1" colspan="1">
                      <bold>Secondary and minor venation on lower surface</bold>
                    </td><td rowspan="1" colspan="1">sunken</td><td rowspan="1" colspan="1">prominulous</td><td rowspan="1" colspan="1">convex or moderately to narrowly round-raised</td><td rowspan="1" colspan="1">prominulous</td><td rowspan="1" colspan="1">slightly raised</td></tr><tr><td rowspan="1" colspan="1">
                      <bold>Indument of veins in lower surface</bold>
                    </td><td rowspan="1" colspan="1">Absent</td><td rowspan="1" colspan="1">present</td><td rowspan="1" colspan="1">unknown</td><td rowspan="1" colspan="1">unknown</td><td rowspan="1" colspan="1">unknown</td></tr><tr><td rowspan="1" colspan="1">
                      <bold>Number of acroscopic veins</bold>
                    </td><td rowspan="1" colspan="1">1–2(–3)</td><td rowspan="1" colspan="1">1–3(–4)</td><td rowspan="1" colspan="1">2–3</td><td rowspan="1" colspan="1">unknown</td><td rowspan="1" colspan="1">2–3</td></tr><tr><td rowspan="1" colspan="1">
                      <bold>Number of basiscopic veins</bold>
                    </td><td rowspan="1" colspan="1">2–3(–4)</td><td rowspan="1" colspan="1">3–4(–5)</td><td rowspan="1" colspan="1">2–3</td><td rowspan="1" colspan="1">unknown</td><td rowspan="1" colspan="1">3 to 4</td></tr><tr><td rowspan="1" colspan="1">
                      <bold>Number of primary lateral veins</bold>
                    </td><td rowspan="1" colspan="1">3(–4) pairs</td><td rowspan="1" colspan="1">2–4(–6) pairs</td><td rowspan="1" colspan="1">4–6 pairs</td><td rowspan="1" colspan="1">(3–)4 pairs</td><td rowspan="1" colspan="1">3–4 pairs</td></tr><tr><td rowspan="1" colspan="1">
                      <bold>Angle of primary lateral veins</bold>
                    </td><td rowspan="1" colspan="1">30°–60°(70°)</td><td rowspan="1" colspan="1">30°–70°(90°)</td><td rowspan="1" colspan="1">17°–45°</td><td rowspan="1" colspan="1">45°–65°</td><td rowspan="1" colspan="1">25°–55°</td></tr><tr><td rowspan="1" colspan="1">
                      <bold>Number of collective veins</bold>
                    </td><td rowspan="1" colspan="1">3</td><td rowspan="1" colspan="1">2</td><td rowspan="1" colspan="1">2–3(–4)</td><td rowspan="1" colspan="1">2(–3)</td><td rowspan="1" colspan="1">3</td></tr><tr><td rowspan="1" colspan="1">
                      <bold>Inflorescences per axil</bold>
                    </td><td rowspan="1" colspan="1">1 to 2</td><td rowspan="1" colspan="1">1 to 4</td><td rowspan="1" colspan="1">1 to 6</td><td rowspan="1" colspan="1">3 to 5</td><td rowspan="1" colspan="1">4 to 7</td></tr><tr><td rowspan="1" colspan="1">
                      <bold>Cataphylls of inflorescence</bold>
                    </td><td rowspan="1" colspan="1">not visible outside petiole sheath</td><td rowspan="1" colspan="1">visible outside petiole sheath</td><td rowspan="1" colspan="1">visible outside petiole sheath</td><td rowspan="1" colspan="1">visible outside petiole sheath</td><td rowspan="1" colspan="1">visible outside petiole sheath</td></tr><tr><td rowspan="1" colspan="1">
                      <bold>Portion of the spathe exceeding the spadix</bold>
                    </td><td rowspan="1" colspan="1">6.6–7 mm</td><td rowspan="1" colspan="1">4.3–5.0(–25.7) mm</td><td rowspan="1" colspan="1">10.0–35.0 mm</td><td rowspan="1" colspan="1">7.0–10.0 mm</td><td rowspan="1" colspan="1">20.0–40.0(60.0) mm</td></tr><tr><td rowspan="1" colspan="1">
                      <bold>Spadix position</bold>
                    </td><td rowspan="1" colspan="1">Erect</td><td rowspan="1" colspan="1">erect</td><td rowspan="1" colspan="1">erect, occasionally curving forward at anthesis</td><td rowspan="1" colspan="1">slightly curving forward</td><td rowspan="1" colspan="1">erect</td></tr><tr><td rowspan="1" colspan="1">
                      <bold>Spadix length</bold>
                    </td><td rowspan="1" colspan="1">20.4–22.8 mm</td><td rowspan="1" colspan="1">25.0–37.3 mm</td><td rowspan="1" colspan="1">(33.0–)43.0–53.0 mm</td><td rowspan="1" colspan="1">38.0–50.0 mm</td><td rowspan="1" colspan="1">56.0–69.0 mm</td></tr><tr><td rowspan="1" colspan="1">
                      <bold>Length of spadix adnate to spathe</bold>
                    </td><td rowspan="1" colspan="1">2.3–3.1 mm</td><td rowspan="1" colspan="1">3.3–5.1 mm</td><td rowspan="1" colspan="1">6.0–8.0 mm</td><td rowspan="1" colspan="1">2.0–3.0 mm</td><td rowspan="1" colspan="1">3.0–7.0 mm</td></tr><tr><td rowspan="1" colspan="1">
                      <bold>Proportion of adnate portion</bold>
                    </td><td rowspan="1" colspan="1">1/3</td><td rowspan="1" colspan="1">1/3</td><td rowspan="1" colspan="1">1/2</td><td rowspan="1" colspan="1">1/4 or less</td><td rowspan="1" colspan="1">1/4 to ca. 1/2</td></tr><tr><td rowspan="1" colspan="1">
                      <bold>Pistillate portion length</bold>
                    </td><td rowspan="1" colspan="1">8.3–8.6 × 2.0 mm</td><td rowspan="1" colspan="1">8.7–16.1 × 2.5–2.9 mm</td><td rowspan="1" colspan="1">(7.0–)10.0–18.0 × 2.0–3.5 mm</td><td rowspan="1" colspan="1">7.0–12.0 × 2.0–4.0 mm</td><td rowspan="1" colspan="1">10.0–15.0 × 3.0–3.5 mm</td></tr><tr><td rowspan="1" colspan="1">
                      <bold>Staminate portion length</bold>
                    </td><td rowspan="1" colspan="1">11.2–12.9 × 2.8–3.0 mm</td><td rowspan="1" colspan="1">13.6–19.6 × 4.1–4.4 mm</td><td rowspan="1" colspan="1">20.0–30.0 × 2.0–3.0 mm</td><td rowspan="1" colspan="1">25.0–35.0 × 3.0–3.5 mm</td><td rowspan="1" colspan="1">34.0–45.0 × 3.5–4.0 mm</td></tr><tr><td rowspan="1" colspan="1">
                      <bold>Sterile portion length</bold>
                    </td><td rowspan="1" colspan="1">2.2–2.5 × 2.7 mm</td><td rowspan="1" colspan="1">3.1–3.9 × 3.7–4.3 mm</td><td rowspan="1" colspan="1">4.0–8.0 × ca. 2.0 mm</td><td rowspan="1" colspan="1">7.0–12.0 × 2.0–3.0 mm</td><td rowspan="1" colspan="1">5.0–9.0 × 2.5–3.0 mm</td></tr><tr><td rowspan="1" colspan="1">
                      <bold>Border of sterile flowers</bold>
                    </td><td rowspan="1" colspan="1">Straight</td><td rowspan="1" colspan="1">irregular</td><td rowspan="1" colspan="1">irregular</td><td rowspan="1" colspan="1">irregular</td><td rowspan="1" colspan="1">irregular</td></tr><tr><td rowspan="1" colspan="1">
                      <bold>Color of spathe in fruit</bold>
                    </td><td rowspan="1" colspan="1">Brown</td><td rowspan="1" colspan="1">black</td><td rowspan="1" colspan="1">entirely green or occasionally purple-tinged</td><td rowspan="1" colspan="1">unknown</td><td rowspan="1" colspan="1">unknown</td></tr><tr><td rowspan="1" colspan="1">
                      <bold>Seeds per berry</bold>
                    </td><td rowspan="1" colspan="1">(6–)20 to 24</td><td rowspan="1" colspan="1">6 to 20</td><td rowspan="1" colspan="1">7 to 8</td><td rowspan="1" colspan="1">unknown</td><td rowspan="1" colspan="1">unknown</td></tr></tbody></table></table-wrap></tp:treatment-sec><ref-list><ref id="B7"><mixed-citation xmlns:xlink="http://www.w3.org/1999/xlink" xlink:type="simple"><institution xlink:type="simple">IUCN</institution> (<year>2012</year>) IUCN Red List Categories and Criteria: Version 3.1. Second edition. Gland, Switzerland and Cambridge, UK, iv + 32 pp.</mixed-citation></ref><ref id="B8"><mixed-citation xmlns:xlink="http://www.w3.org/1999/xlink" xlink:type="simple"><institution xlink:type="simple">IUCN</institution> (<year>2017</year>) Guidelines for Using the IUCN Red List Categories and Criteria. Version 13. Prepared by the Standards and Petitions Subcommittee. <ext-link xlink:type="simple" ext-link-type="uri" xlink:href="http://www.iucnredlist.org/documents/RedListGuidelines.pdf">http://www.iucnredlist.org/documents/RedListGuidelines.pdf</ext-link></mixed-citation></ref></ref-list></tp:taxon-treatment>
